# Supplementary material for: Wild mushroom consumption susceptibility among Chinese university students: A machine learning study
Source: PLoS One. 2026 Mar 24;21(3):e0345659. doi: 10.1371/journal.pone.0345659 (PMC13012498; doi:10.1371/journal.pone.0345659)
Supplement: S2 File — Detailed variable definitions including variable names, original Chinese text, English descriptions, response scales, coding schemes, and valid ranges for all study variables. (XLSX) [file pone.0345659.s002.xlsx]

## Sheet: Sheet1
Variable_ID	Variable_Name	Original_Chinese	English_Description	Response_Scale	Coding	Valid_Range	Missing_Code	Section
V01	gender	1.性别:	Gender	Nominal	1 = Male, 2 = Female	1-2	NA	Demographics
V02	academic_year	5.年级:	Academic Year	Ordinal	1 = First year, 2 = Second year, 3 = Third year, 4 = Fourth year	1-4	NA	Demographics
V03	geographic_origin	7.生源地	Geographic Origin	Nominal	1 = Fujian Province, 2 = Other provinces	1-2	NA	Demographics
V04	alcohol_use	8.您是否饮酒	Current alcohol consumption	Nominal	1 = Yes, 2 = No	1-2	NA	Behavioral Characteristics
V05	smoking_current	9.您是否抽烟	Current smoking status	Nominal	1 = Yes, 2 = No	1-2	NA	Behavioral Characteristics
V06	smoking_past	10.您曾经抽烟吗，即使是一次?	Ever smoked, even once	Nominal	1 = Yes, 2 = No	1-2	NA	Behavioral Characteristics
V07	bar_visit	11.在最近三个月内，您是否去过酒吧（包括清吧、夜店等）?	Bar/nightclub visit in past 3 months	Nominal	1 = Yes, 2 = No	1-2	NA	Behavioral Characteristics
V08	mushroom_consumption	12.您或家人是否食用过野生菌:	Wild mushroom consumption experience (self or family)	Nominal	1 = Yes, 2 = No	1-2	NA	Behavioral Characteristics
V09	mushroom_picking	13.您或家人是否有采摘过野生菌:	Wild mushroom picking experience (self or family)	Nominal	1 = Yes, 2 = No	1-2	NA	Behavioral Characteristics
V10	trust_newspaper	C.您对来自以下各媒体的信任度如何？—报纸杂志	Trust in Newspapers/Magazines	7-point scale	1 = Never used, 2 = Completely distrust, 3 = Somewhat distrust, 4 = Neutral, 5 = Somewhat trust, 6 = Fairly trust, 7 = Completely trust	1-7	NA	Media Trust
V11	trust_tv	C.您对来自以下各媒体的信任度如何？—电视	Trust in Television	7-point scale	1 = Never used, 2 = Completely distrust, 3 = Somewhat distrust, 4 = Neutral, 5 = Somewhat trust, 6 = Fairly trust, 7 = Completely trust	1-7	NA	Media Trust
V12	trust_radio	C.您对来自以下各媒体的信任度如何？—广播	Trust in Radio	7-point scale	1 = Never used, 2 = Completely distrust, 3 = Somewhat distrust, 4 = Neutral, 5 = Somewhat trust, 6 = Fairly trust, 7 = Completely trust	1-7	NA	Media Trust
V13	trust_websites	C.您对来自以下各媒体的信任度如何？—信息网站	Trust in Information Websites	7-point scale	1 = Never used, 2 = Completely distrust, 3 = Somewhat distrust, 4 = Neutral, 5 = Somewhat trust, 6 = Fairly trust, 7 = Completely trust	1-7	NA	Media Trust
V14	trust_social_media	C.您对来自以下各媒体的信任度如何？—国内网络社交媒体（微信、微博、QQ等）	Trust in Domestic Social Media (WeChat, Weibo, QQ, etc.)	7-point scale	1 = Never used, 2 = Completely distrust, 3 = Somewhat distrust, 4 = Neutral, 5 = Somewhat trust, 6 = Fairly trust, 7 = Completely trust	1-7	NA	Media Trust
V15	trust_short_video	C.您对来自以下各媒体的信任度如何？—短视频和其它网络社交平台（抖音、快手、B站等）	Trust in Short Video Platforms (Douyin, Kuaishou, Bilibili, etc.)	7-point scale	1 = Never used, 2 = Completely distrust, 3 = Somewhat distrust, 4 = Neutral, 5 = Somewhat trust, 6 = Fairly trust, 7 = Completely trust	1-7	NA	Media Trust
V16	trust_ai_models	C.您对来自以下各媒体的信任度如何？—AI大模型（如Kimi,豆包、文心一言、ChatGPT等）	Trust in AI Models (Kimi, Doubao, Wenxin Yiyan, ChatGPT, etc.)	7-point scale	1 = Never used, 2 = Completely distrust, 3 = Somewhat distrust, 4 = Neutral, 5 = Somewhat trust, 6 = Fairly trust, 7 = Completely trust	1-7	NA	Media Trust
V17	trust_foreign_social	C.您对来自以下各媒体的信任度如何？—国外社交媒体（X推特、Meta脸书、Youtube、Instagram等）	Trust in Foreign Social Media (X/Twitter, Meta/Facebook, YouTube, Instagram, etc.)	7-point scale	1 = Never used, 2 = Completely distrust, 3 = Somewhat distrust, 4 = Neutral, 5 = Somewhat trust, 6 = Fairly trust, 7 = Completely trust	1-7	NA	Media Trust
V18	hallucinogenic_exposure	1.您是否在社交媒体上看到过野生菌致幻（如吃"见手青"看见"小人"）的内容，包括视频、图文？	Exposure to hallucinogenic mushroom content on social media	Ordinal	1 = Never seen, 2 = Rarely seen, 3 = Sometimes seen, 4 = Often seen	1-4	NA	Information Exposure
V19	content_impression	2.这类致幻视频给您留下什么印象？	Impression of hallucinogenic mushroom content	Nominal	1 = Dangerous/should not try, 2 = Interesting/want to try, 3 = No particular impression, 4 = Have not seen such content	1-4	NA	Information Exposure
V20	susceptibility_recent	3.您最近是否会吃致幻野生菌（如"见手青"）？	Recent consumption intention	4-point scale	1 = Very unlikely, 2 = Unlikely, 3 = Likely, 4 = Very likely	1-4	NA	Susceptibility Assessment
V21	susceptibility_future	4.未来一年内，您觉得您是否会吃致幻野生菌（如"见手青"）？	Future consumption intention (within one year)	4-point scale	1 = Very unlikely, 2 = Unlikely, 3 = Likely, 4 = Very likely	1-4	NA	Susceptibility Assessment
V22	susceptibility_friend	5.未来一年内，如果您最好的朋友邀请您吃致幻野生菌（如"见手青"），您是否会吃？	Friend invitation scenario	4-point scale	1 = Very unlikely, 2 = Unlikely, 3 = Likely, 4 = Very likely	1-4	NA	Susceptibility Assessment
V23	identification_1	6.请勾选您对野生菌的认知—我能够区分有毒野生蘑菇与可食野生蘑菇	Identification ability: I can distinguish poisonous wild mushrooms from edible ones	5-point Likert	1 = Strongly disagree, 2 = Disagree, 3 = Neutral, 4 = Agree, 5 = Strongly agree	1-5	NA	Cognitive Assessment - Identification
V24	identification_2	6.请勾选您对野生菌的认知—我知晓有毒野生蘑菇类型	Identification ability: I know the types of poisonous wild mushrooms	5-point Likert	1 = Strongly disagree, 2 = Disagree, 3 = Neutral, 4 = Agree, 5 = Strongly agree	1-5	NA	Cognitive Assessment - Identification
V25	identification_3	6.请勾选您对野生菌的认知—我能识别毒蘑菇典型特点	Identification ability: I can identify typical characteristics of poisonous mushrooms	5-point Likert	1 = Strongly disagree, 2 = Disagree, 3 = Neutral, 4 = Agree, 5 = Strongly agree	1-5	NA	Cognitive Assessment - Identification
V26	prevention_1	高温烧煮能完全去除野生蘑菇毒素	Prevention knowledge: High temperature cooking can completely remove wild mushroom toxins (reverse coded)	5-point Likert	1 = Strongly disagree, 2 = Disagree, 3 = Neutral, 4 = Agree, 5 = Strongly agree	1-5	NA	Cognitive Assessment - Prevention Knowledge
V27	prevention_2	野生杂菌可以混放、混煮	Prevention knowledge: Wild mushrooms can be mixed and cooked together (reverse coded)	5-point Likert	1 = Strongly disagree, 2 = Disagree, 3 = Neutral, 4 = Agree, 5 = Strongly agree	1-5	NA	Cognitive Assessment - Prevention Knowledge
V28	prevention_3	吃野生菌时不饮酒可以预防部分野生菌中毒	Prevention knowledge: Not drinking alcohol while eating wild mushrooms can prevent some poisoning	5-point Likert	1 = Strongly disagree, 2 = Disagree, 3 = Neutral, 4 = Agree, 5 = Strongly agree	1-5	NA	Cognitive Assessment - Prevention Knowledge
V29	treatment_1	野生菌中毒后应立即拨打120电话	Treatment knowledge: Should immediately call 120 (emergency) after wild mushroom poisoning	5-point Likert	1 = Strongly disagree, 2 = Disagree, 3 = Neutral, 4 = Agree, 5 = Strongly agree	1-5	NA	Cognitive Assessment - Treatment Knowledge
V30	treatment_2	野生菌中毒后应进行简易的自我催吐处理	Treatment knowledge: Should perform simple self-induced vomiting after poisoning	5-point Likert	1 = Strongly disagree, 2 = Disagree, 3 = Neutral, 4 = Agree, 5 = Strongly agree	1-5	NA	Cognitive Assessment - Treatment Knowledge
V31	treatment_3	野生菌中毒严重时可导致死亡	Treatment knowledge: Severe wild mushroom poisoning can lead to death	5-point Likert	1 = Strongly disagree, 2 = Disagree, 3 = Neutral, 4 = Agree, 5 = Strongly agree	1-5	NA	Cognitive Assessment - Treatment Knowledge
V32	risk_perception_1	野生菌中毒会严重威胁生命安全功能	Risk perception: Wild mushroom poisoning seriously threatens life safety	5-point Likert	1 = Strongly disagree, 2 = Disagree, 3 = Neutral, 4 = Agree, 5 = Strongly agree	1-5	NA	Cognitive Assessment - Risk Perception
V33	risk_perception_2	任何人吃野生菌都可能遇到中毒的风险	Risk perception: Anyone eating wild mushrooms may encounter poisoning risk	5-point Likert	1 = Strongly disagree, 2 = Disagree, 3 = Neutral, 4 = Agree, 5 = Strongly agree	1-5	NA	Cognitive Assessment - Risk Perception
V34	risk_perception_3	即使经验丰富的人也可能误食毒蘑菇	Risk perception: Even experienced people may accidentally eat poisonous mushrooms	5-point Likert	1 = Strongly disagree, 2 = Disagree, 3 = Neutral, 4 = Agree, 5 = Strongly agree	1-5	NA	Cognitive Assessment - Risk Perception
V35	risk_perception_4	在餐厅很难分野生菌是否有毒	Risk perception: It is difficult to tell if wild mushrooms are poisonous in restaurants	5-point Likert	1 = Strongly disagree, 2 = Disagree, 3 = Neutral, 4 = Agree, 5 = Strongly agree	1-5	NA	Cognitive Assessment - Risk Perception
V36	prevention_education	7.您是否看过野生菌中毒预防的科普视频或者宣传？	Exposure to wild mushroom poisoning prevention education	Nominal	1 = Yes, 2 = No	1-2	NA	Information Exposure
D01	susceptibility_binary	(衍生变量)	Binary susceptibility classification (primary outcome)	Binary	0 = Non-susceptible (all three susceptibility items = "Very unlikely"), 1 = Susceptible (any item other than "Very unlikely")	0-1	NA	Derived Variables
D02	identification_score	(衍生变量)	Identification ability composite score (mean of V23-V25)	Continuous	Mean of identification items, range 1-5	1-5	NA	Derived Variables
D03	risk_perception_score	(衍生变量)	Risk perception composite score (mean of V32-V35)	Continuous	Mean of risk perception items, range 1-5	1-5	NA	Derived Variables
