# Supplementary material for: Wild mushroom consumption susceptibility among Chinese university students: A machine learning study
Source: PLoS One. 2026 Mar 24;21(3):e0345659. doi: 10.1371/journal.pone.0345659 (PMC13012498; doi:10.1371/journal.pone.0345659)
Supplement: S3 File — Synthetic dataset generated to mirror key statistical properties of the original data for reproducibility verification. (XLSX) [file pone.0345659.s003.xlsx]

## Sheet: Sheet1
participant_id	gender	academic_year	geographic_origin	alcohol_use	smoking_current	smoking_past	bar_visit	mushroom_consumption	mushroom_picking	trust_newspaper	trust_tv	trust_radio	trust_websites	trust_social_media	trust_short_video	trust_ai_models	trust_foreign_social	hallucinogenic_exposure	content_impression	susceptibility_recent	susceptibility_future	susceptibility_friend	identification_1	identification_2	identification_3	prevention_1	prevention_2	prevention_3	treatment_1	treatment_2	treatment_3	risk_perception_1	risk_perception_2	risk_perception_3	risk_perception_4	prevention_education	susceptibility_binary	identification_score	risk_perception_score
1	2	2	1	2	2	2	1	2	2	6	5	5	5	5	3	5	4	2	2	1	1	1	3	3	3	1	1	5	2	4	5	4	5	4	4	1	0	3	4.33
2	2	4	1	1	2	1	1	1	2	5	5	6	5	5	5	5	5	1	2	1	3	3	4	3	3	3	1	4	3	1	4	5	5	5	4	2	1	3.33	5
3	2	3	1	1	2	2	2	1	2	5	5	5	4	4	6	5	5	2	2	1	4	1	3	2	4	3	2	4	2	4	4	4	4	5	5	2	1	3	4.33
4	2	4	1	2	2	2	2	1	2	4	6	6	5	5	5	5	5	2	2	2	2	2	3	5	1	2	1	5	2	3	5	4	5	5	5	2	1	3	4.67
5	1	3	1	2	2	2	1	2	2	5	5	6	4	5	5	5	3	2	2	1	1	1	1	3	2	3	1	5	3	4	4	3	5	5	5	2	0	2	4.33
6	1	2	2	2	2	2	2	2	2	5	7	6	5	4	5	4	1	2	2	1	1	1	3	3	3	4	2	5	3	5	4	1	4	5	5	2	0	3	3.33
7	1	1	1	1	2	2	1	1	1	1	5	6	4	5	4	5	5	3	2	2	1	1	1	3	2	2	1	4	4	4	4	4	3	1	5	2	1	2	2.67
8	2	2	1	1	2	1	2	2	2	5	4	5	3	5	5	5	5	2	2	1	1	2	3	3	3	4	2	5	2	4	5	4	5	5	2	2	1	3	4.67
9	2	1	1	1	2	2	2	1	2	5	5	5	5	5	5	6	1	2	1	1	3	1	2	2	4	1	2	3	4	3	4	5	5	4	4	2	1	2.67	4.67
10	2	1	2	1	2	1	2	2	1	6	5	5	1	1	4	5	5	1	2	1	2	1	3	2	5	1	2	5	2	4	4	5	4	5	5	1	1	3.33	4.67
11	1	4	1	2	1	2	2	2	2	7	5	5	5	1	4	5	4	2	2	1	1	1	2	1	1	2	2	1	1	5	3	4	5	5	3	2	0	1.33	4.67
12	2	2	1	2	2	2	2	1	2	6	1	5	4	5	4	4	5	2	2	2	2	1	3	1	2	1	2	5	3	4	5	4	5	5	5	2	1	2	4.67
13	2	4	2	1	2	2	2	2	2	6	4	6	1	6	5	5	5	2	2	2	2	2	4	2	2	2	2	4	3	4	4	4	4	5	4	2	1	2.67	4.33
14	1	3	2	4	2	2	2	1	2	5	6	5	5	4	7	4	1	2	2	1	1	3	2	2	2	1	2	4	5	3	4	4	5	5	5	2	1	2	4.67
15	1	4	2	2	1	1	1	2	2	6	4	5	1	5	3	5	1	3	3	2	3	1	4	2	2	4	2	4	4	4	4	5	4	5	5	2	1	2.67	4.67
16	1	2	1	1	2	1	2	2	1	6	6	4	4	4	5	4	5	2	1	1	1	1	2	1	2	1	2	4	5	3	5	5	4	3	4	2	0	1.67	4
17	1	2	1	1	2	1	2	2	2	1	5	5	5	4	4	5	5	1	2	2	2	1	3	3	4	3	3	5	5	4	4	4	5	5	4	2	1	3.33	4.67
18	2	2	1	1	2	1	2	2	2	5	5	3	1	6	6	4	5	1	2	1	1	1	4	4	4	1	1	5	3	3	4	4	5	5	5	2	0	4	4.67
19	2	1	2	1	1	2	2	2	1	6	5	6	6	5	4	5	5	3	2	1	2	1	2	4	1	4	1	5	3	1	5	3	5	5	4	2	1	2.33	4.33
20	1	4	1	1	1	2	2	2	2	5	5	5	1	4	5	6	5	2	2	1	1	1	4	2	2	3	4	4	3	3	5	4	4	5	4	2	0	2.67	4.33
21	2	2	1	1	2	1	2	2	2	5	5	3	4	5	5	4	6	2	2	1	1	1	1	3	2	1	1	5	5	3	5	5	4	3	5	2	0	2	4
22	1	1	2	1	2	2	2	2	1	5	4	1	5	2	5	5	4	2	2	1	2	3	1	4	2	3	1	5	4	2	5	4	3	4	4	2	1	2.33	3.67
23	1	3	1	1	2	2	1	2	2	4	1	5	4	5	5	5	4	2	1	1	1	1	4	2	3	2	2	4	1	2	5	5	4	5	5	2	0	3	4.67
24	1	1	1	3	2	2	1	1	1	5	5	5	3	5	4	2	4	1	2	1	1	1	1	2	3	3	1	1	4	3	3	5	3	4	4	2	0	2	4
25	2	4	1	1	1	2	2	1	1	5	5	5	4	4	5	6	1	3	1	1	1	1	5	4	4	2	1	5	2	2	5	5	4	4	3	2	0	4.33	4.33
26	2	4	1	2	2	1	1	2	2	1	6	1	4	4	4	3	5	2	3	2	1	4	4	3	3	3	5	5	3	3	4	5	4	5	5	2	1	3.33	4.67
27	1	4	1	1	2	2	2	1	2	1	6	5	6	5	4	5	3	3	3	1	1	2	1	2	3	3	2	5	2	4	5	5	5	5	4	1	1	2	5
28	2	2	1	4	2	2	2	2	2	6	6	5	4	6	5	5	6	2	2	2	1	1	3	2	3	2	1	4	4	5	4	3	4	5	4	2	1	2.67	4
29	2	1	1	1	2	2	2	2	2	5	6	5	5	7	4	5	5	2	2	1	1	1	1	1	2	1	5	4	4	4	4	5	5	4	4	2	0	1.33	4.67
30	1	4	1	1	2	1	2	1	2	5	5	5	6	3	4	5	5	2	2	1	1	1	2	4	3	4	4	4	2	5	5	5	4	5	4	2	0	3	4.67
31	2	2	1	4	2	2	2	2	1	5	5	5	5	5	5	5	4	2	2	4	1	3	1	3	3	2	1	5	1	4	4	3	1	4	4	2	1	2.33	2.67
32	1	4	1	2	2	1	2	1	2	6	6	4	6	5	6	1	1	3	2	1	1	1	2	2	2	2	1	5	2	3	5	5	3	5	4	1	0	2	4.33
33	1	4	2	2	2	1	2	2	2	5	5	7	5	5	5	5	1	3	3	1	2	2	2	2	2	1	3	3	4	4	3	5	4	3	4	2	1	2	4
34	2	4	1	1	2	2	2	2	2	5	5	5	6	5	3	5	4	3	2	1	3	1	2	3	2	2	2	5	2	4	3	5	5	5	4	2	1	2.33	5
35	2	2	1	1	1	2	2	2	1	6	3	5	2	6	3	6	1	2	2	1	2	1	5	3	4	5	2	4	2	3	5	1	3	5	5	2	1	4	3
36	2	2	2	2	1	2	2	2	2	6	5	3	5	6	6	6	5	2	1	1	1	1	3	2	2	2	3	5	2	1	5	3	5	4	5	2	0	2.33	4
37	1	4	1	3	2	1	2	1	1	4	5	5	5	5	4	6	5	2	3	2	1	1	3	4	2	2	2	4	3	4	5	5	5	5	4	2	1	3	5
38	1	2	2	2	1	2	2	2	2	6	6	1	5	5	4	5	5	3	1	1	1	1	3	1	2	3	1	4	2	1	4	4	5	5	5	2	0	2	4.67
39	2	1	1	2	2	2	2	2	2	5	5	5	5	5	5	5	5	1	2	1	1	2	3	2	3	4	2	4	4	4	5	5	4	3	5	2	1	2.67	4
40	2	2	2	1	2	1	2	2	2	5	5	6	5	4	5	6	1	2	2	2	3	3	2	3	1	2	1	4	1	2	5	5	5	5	5	2	1	2	5
41	1	4	1	2	2	2	2	2	2	3	7	5	1	5	5	5	5	2	2	1	2	1	3	2	4	2	2	3	4	3	5	4	3	4	5	1	1	3	3.67
42	2	4	2	1	2	2	2	2	2	1	3	1	4	5	4	4	5	2	1	1	3	2	5	3	4	4	2	4	2	3	4	5	4	5	4	2	1	4	4.67
43	1	2	1	1	2	2	1	1	2	6	5	1	5	5	2	6	1	3	3	1	1	1	2	3	3	3	1	4	3	1	5	5	5	5	5	2	0	2.67	5
44	2	1	2	1	2	2	1	1	2	5	1	5	5	4	6	6	5	2	1	1	1	1	3	3	3	1	2	5	2	3	5	4	5	4	3	2	0	3	4.33
45	1	3	1	2	2	2	2	2	2	5	6	3	6	4	4	5	3	2	2	2	1	1	4	1	1	1	1	1	4	3	5	5	4	5	4	2	1	2	4.67
46	2	4	1	1	2	2	2	2	2	6	6	1	5	6	5	4	5	1	1	1	1	1	4	1	2	2	1	4	5	4	5	5	4	4	5	2	0	2.33	4.33
47	1	1	2	1	2	1	2	2	2	6	5	6	6	4	5	5	7	2	2	1	2	1	3	2	4	2	2	3	5	4	5	5	4	3	3	2	1	3	4
48	2	2	1	2	2	2	2	2	2	4	6	5	5	5	5	6	1	2	2	1	1	1	2	3	1	2	1	5	3	3	3	5	4	5	4	2	0	2	4.67
49	2	4	1	1	2	2	2	2	2	5	5	5	4	4	4	6	6	2	2	2	2	3	2	3	2	4	2	3	3	4	4	5	4	5	5	2	1	2.33	4.67
50	1	4	1	2	2	2	2	1	2	4	6	6	3	3	4	4	5	3	1	1	2	2	1	3	3	1	1	5	4	3	5	5	5	4	5	2	1	2.33	4.67
51	2	4	1	1	2	2	2	2	2	6	6	1	5	2	5	3	7	3	1	1	2	1	3	3	2	3	2	5	4	3	4	5	5	4	5	2	1	2.67	4.67
52	2	4	1	1	2	2	2	2	2	6	6	6	5	4	6	6	4	2	2	1	2	1	1	4	4	2	2	4	2	2	4	5	5	4	5	2	1	3	4.67
53	2	2	1	2	2	1	2	2	1	7	1	5	1	6	6	5	5	2	2	2	1	3	4	3	2	3	2	4	4	3	4	5	4	5	4	2	1	3	4.67
54	2	2	2	1	2	1	1	2	2	1	6	6	4	4	4	5	1	3	3	3	3	1	1	2	4	3	2	3	3	3	4	5	5	3	2	2	1	2.33	4.33
55	2	4	1	1	2	2	2	2	2	1	6	5	6	6	4	6	3	1	1	1	2	2	1	2	3	1	4	4	2	2	5	4	5	4	5	1	1	2	4.33
56	2	4	1	1	2	1	2	1	2	5	5	6	5	5	6	3	1	1	2	3	1	1	2	3	3	2	1	5	2	4	5	5	5	5	4	2	1	2.67	5
57	1	4	2	1	2	2	2	2	2	5	6	7	5	5	5	5	7	2	1	1	3	3	3	2	2	1	1	5	2	4	4	5	4	5	5	1	1	2.33	4.67
58	1	4	2	4	2	2	2	2	2	5	5	5	5	5	6	4	5	2	1	2	3	2	1	1	3	4	1	1	3	3	3	4	3	5	4	2	1	1.67	4
59	1	2	1	1	2	2	2	2	2	6	6	6	4	5	4	5	5	2	2	1	1	2	2	3	4	4	1	4	2	2	5	5	3	4	4	2	1	3	4
60	1	2	1	2	2	2	2	1	2	5	3	5	5	5	5	6	6	3	2	1	1	1	2	3	3	2	4	5	1	3	5	4	4	4	4	1	0	2.67	4
61	2	4	1	1	2	2	2	2	1	5	5	5	5	4	5	5	1	2	1	1	1	3	2	1	2	2	1	4	1	3	5	4	5	4	5	2	1	1.67	4.33
62	1	3	1	2	1	2	2	2	2	6	5	5	1	5	5	7	4	2	1	1	1	1	1	3	3	2	2	3	3	4	5	5	5	5	4	1	0	2.33	5
63	2	4	1	2	2	2	2	1	1	5	2	5	5	6	5	5	1	2	1	3	2	3	3	3	3	3	2	4	4	3	4	5	4	3	4	2	1	3	4
64	1	4	1	2	2	2	2	1	2	6	4	3	5	6	2	5	1	2	2	2	1	1	2	2	3	2	1	4	2	4	5	3	4	5	4	2	1	2.33	4
65	1	4	1	1	2	2	2	1	2	1	1	5	6	6	5	4	1	2	3	2	2	1	1	1	4	2	2	5	1	4	5	5	4	5	3	2	1	2	4.67
66	2	2	1	1	2	2	2	2	2	5	5	5	6	5	4	5	4	2	1	3	1	1	3	2	2	2	1	4	1	2	5	5	4	5	3	2	1	2.33	4.67
67	1	2	2	1	2	2	2	2	1	1	5	6	4	5	5	5	3	2	1	1	1	1	5	3	3	1	2	4	5	5	5	3	3	5	4	1	0	3.67	3.67
68	2	1	2	3	2	2	2	2	1	1	5	6	5	5	6	3	1	2	2	2	1	1	3	3	3	3	1	5	3	3	4	5	5	4	4	2	1	3	4.67
69	1	2	1	2	2	2	2	1	2	6	5	5	5	5	5	5	1	3	3	1	1	1	2	4	3	1	4	5	3	3	5	5	4	4	4	1	0	3	4.33
70	2	1	1	3	2	2	1	2	1	4	5	5	6	4	5	5	1	3	2	1	2	1	4	3	4	3	4	5	1	3	5	5	5	4	4	2	1	3.67	4.67
71	2	2	1	1	2	2	2	2	1	5	6	5	4	5	4	5	7	2	1	2	2	1	4	1	5	1	1	4	4	2	4	5	4	4	5	1	1	3.33	4.33
72	1	2	2	2	2	2	2	2	1	5	1	4	5	4	5	5	5	1	1	3	1	4	3	1	2	2	1	3	3	2	4	5	4	5	5	2	1	2	4.67
73	1	2	1	3	1	2	2	2	2	5	6	1	5	5	7	5	7	1	2	2	3	1	2	3	1	3	2	5	2	3	4	4	4	5	4	2	1	2	4.33
74	2	2	1	1	2	2	2	1	2	6	6	5	4	6	4	1	4	2	2	1	1	1	3	2	1	5	1	4	1	4	4	4	5	5	4	2	0	2	4.67
75	2	1	2	1	1	2	2	2	2	1	5	5	4	4	1	4	3	2	1	2	1	2	3	2	3	3	3	4	2	4	3	5	3	3	4	2	1	2.67	3.67
76	2	1	2	2	2	2	2	2	2	6	5	6	5	3	5	5	5	2	2	1	1	3	2	2	4	2	2	4	4	4	4	5	5	5	5	2	1	2.67	5
77	2	4	2	2	2	1	2	2	2	7	6	5	5	3	4	5	3	2	1	1	2	2	2	1	2	1	1	2	4	2	5	3	4	4	4	1	1	1.67	3.67
78	1	2	1	2	2	2	2	2	2	5	4	5	4	6	5	1	3	3	2	1	1	1	3	2	2	4	3	4	3	4	1	5	5	5	4	1	0	2.33	5
79	1	1	1	1	2	2	2	2	2	6	1	5	5	5	6	6	1	3	2	2	1	2	3	2	1	2	2	5	4	4	4	5	5	4	5	2	1	2	4.67
80	1	2	1	2	2	1	2	2	1	1	4	3	5	5	5	6	1	3	1	1	1	1	2	2	4	1	4	5	1	4	5	4	4	5	4	2	0	2.67	4.33
81	2	4	2	1	2	2	2	1	1	5	6	5	5	5	4	5	2	2	2	1	1	1	3	1	2	4	4	5	3	4	5	3	5	4	5	2	0	2	4
82	2	1	2	1	1	1	2	1	1	5	1	5	4	6	5	3	4	2	2	3	2	2	1	3	2	4	1	3	4	4	5	4	4	5	4	1	1	2	4.33
83	1	3	1	1	2	2	2	2	2	6	5	5	6	5	5	5	5	2	3	1	1	1	2	3	3	5	1	4	2	3	4	5	5	5	5	2	0	2.67	5
84	1	1	1	2	2	2	2	2	2	7	7	5	4	5	1	5	1	2	2	2	2	2	3	2	4	4	5	1	5	4	5	4	4	5	3	1	1	3	4.33
85	1	1	1	2	2	1	1	2	2	5	6	7	5	5	5	6	1	2	2	1	1	3	2	3	3	4	3	5	2	3	4	5	4	3	5	2	1	2.67	4
86	1	2	2	2	2	2	2	1	1	6	5	6	1	5	5	5	5	2	2	1	2	1	1	2	3	1	1	4	2	5	5	5	5	5	5	2	1	2	5
87	2	2	2	1	2	2	2	1	1	4	1	5	3	4	5	6	1	2	2	1	1	1	4	2	2	1	3	5	3	2	4	5	5	5	4	1	0	2.67	5
88	2	3	1	2	2	2	2	2	2	5	6	5	5	6	4	5	4	3	3	3	3	2	2	4	3	3	1	5	3	1	5	4	4	3	4	2	1	3	3.67
89	2	4	1	1	2	1	2	1	2	5	5	5	4	5	5	4	5	1	2	1	2	2	2	3	3	2	1	4	4	2	4	4	5	3	4	2	1	2.67	4
90	2	4	1	2	2	2	2	2	2	7	3	4	6	4	4	5	1	2	2	2	1	2	5	3	5	2	3	4	1	4	5	5	4	3	5	2	1	4.33	4
91	1	2	2	1	2	2	2	1	2	5	2	5	1	5	4	5	1	2	1	2	4	1	3	1	2	2	1	5	4	3	5	5	4	2	5	1	1	2	3.67
92	2	2	2	1	2	2	1	2	2	5	6	1	5	3	6	5	4	2	2	2	2	1	3	1	1	2	4	5	3	3	4	5	5	5	4	2	1	1.67	5
93	2	4	2	1	2	2	2	1	1	1	5	5	4	4	5	4	3	2	2	1	1	1	4	4	1	3	1	4	3	5	4	5	4	5	5	2	0	3	4.67
94	2	2	1	1	1	2	2	2	1	4	6	5	1	5	1	4	4	2	2	1	2	2	1	2	2	1	2	4	5	4	5	5	4	4	2	2	1	1.67	4.33
95	2	2	1	2	2	2	2	1	2	5	6	4	3	1	4	6	5	2	1	1	1	1	3	2	4	2	1	5	4	3	5	4	5	5	3	2	0	3	4.67
96	2	1	1	2	2	2	1	2	2	5	5	6	5	5	4	5	1	2	1	2	3	1	2	3	1	2	2	1	1	2	5	4	3	5	5	1	1	2	4
97	2	1	1	1	1	2	1	1	2	6	5	6	5	5	4	6	5	2	2	1	1	1	3	3	3	3	2	4	4	4	3	4	5	4	5	1	0	3	4.33
98	2	4	2	3	2	1	2	2	2	5	5	6	5	3	4	5	4	1	3	1	2	1	3	4	2	1	1	3	1	4	4	5	4	5	4	2	1	3	4.67
99	1	4	2	1	2	2	2	2	1	5	5	5	5	7	3	5	1	2	1	2	1	2	3	2	1	3	2	4	1	3	5	4	2	5	5	1	1	2	3.67
100	1	4	2	2	2	2	2	2	2	1	5	6	5	4	5	5	5	3	2	1	2	1	2	4	3	3	1	1	2	4	4	4	4	5	5	2	1	3	4.33
101	1	2	2	3	2	2	2	2	2	6	6	1	1	4	5	6	3	2	2	2	1	1	2	1	2	2	1	4	5	3	5	5	5	4	5	2	1	1.67	4.67
102	2	1	1	2	2	2	2	2	2	6	5	6	5	4	5	5	4	2	2	1	3	1	3	1	2	1	3	4	2	4	5	4	5	5	5	2	1	2	4.67
103	1	1	2	1	2	2	2	2	2	1	6	1	6	4	5	5	1	2	1	2	1	1	3	3	3	2	1	4	4	4	5	4	2	3	5	2	1	3	3
104	2	1	2	3	2	2	2	2	2	6	5	6	5	1	3	4	4	3	1	1	3	1	3	1	3	2	2	5	2	3	4	4	3	5	4	2	1	2.33	4
105	2	2	2	2	2	1	1	2	2	5	5	5	5	5	6	5	3	3	2	1	2	1	2	2	1	4	2	5	4	1	4	5	5	4	5	2	1	1.67	4.67
106	1	4	1	1	2	2	1	2	2	1	5	6	4	6	5	5	5	2	1	1	1	1	3	3	4	1	2	5	3	4	4	5	3	5	4	1	0	3.33	4.33
107	2	3	1	1	2	2	1	2	2	5	5	6	5	4	5	5	1	2	2	1	2	1	3	2	3	3	1	5	4	4	5	4	5	4	5	2	1	2.67	4.33
108	2	2	1	2	2	1	2	2	2	5	5	3	5	5	5	4	4	3	2	1	1	2	3	2	3	1	1	2	2	2	4	5	4	3	4	2	1	2.67	4
109	1	4	2	2	2	2	2	2	1	4	4	5	5	5	6	5	4	2	2	1	1	1	3	2	1	2	1	4	4	3	4	5	5	5	5	2	0	2	5
110	1	4	1	2	2	2	2	1	2	6	5	7	6	6	5	5	5	2	2	1	2	1	4	2	1	3	2	5	5	4	4	5	4	4	4	2	1	2.33	4.33
111	1	2	1	3	1	1	2	2	2	6	3	5	3	5	4	4	5	1	2	2	1	2	3	2	1	2	3	4	4	3	4	5	5	5	3	1	1	2	5
112	1	3	1	2	2	2	2	2	1	6	5	6	1	4	5	5	5	3	1	1	1	1	3	3	2	2	2	3	3	4	5	5	5	5	4	2	0	2.67	5
113	2	2	1	1	2	2	2	1	2	5	5	5	5	5	5	6	5	3	2	2	2	1	3	3	2	1	1	5	5	3	5	5	4	5	5	2	1	2.67	4.67
114	2	1	1	1	1	2	2	2	2	5	5	5	6	5	5	5	5	1	2	1	2	1	4	2	4	2	1	4	1	5	4	4	3	2	5	2	1	3.33	3
115	2	2	1	1	2	1	2	1	2	6	6	5	3	5	5	4	3	2	2	1	1	1	3	4	3	3	1	4	4	1	4	4	5	5	4	2	0	3.33	4.67
116	2	4	1	2	2	2	1	2	2	5	5	4	4	4	3	4	4	2	1	1	2	2	3	1	2	2	1	5	5	2	5	3	5	5	5	2	1	2	4.33
117	2	1	1	1	2	2	2	1	2	1	6	6	1	5	5	5	5	1	1	1	1	1	3	2	3	4	1	5	1	2	3	5	1	5	5	2	0	2.67	3.67
118	1	1	2	2	2	2	1	2	2	5	5	5	4	6	6	5	7	3	1	1	2	1	3	3	1	3	1	4	3	4	5	5	1	3	5	2	1	2.33	3
119	2	1	1	2	1	2	2	2	1	6	5	5	5	5	5	6	5	2	2	2	2	2	2	2	3	2	1	5	2	4	5	5	5	5	3	2	1	2.33	5
120	2	1	2	2	1	1	2	2	1	5	1	5	5	7	5	5	4	1	2	2	1	1	2	5	3	1	1	5	3	4	4	3	4	5	5	2	1	3.33	4
121	2	4	1	1	2	2	1	2	2	1	4	5	4	5	4	6	1	2	2	2	1	3	5	2	4	2	1	5	3	4	5	5	5	4	5	1	1	3.67	4.67
122	2	4	1	2	2	1	1	2	2	6	5	6	5	5	5	5	4	2	1	1	1	1	3	3	5	3	1	1	2	3	5	5	4	4	5	2	0	3.67	4.33
123	1	2	2	1	2	1	2	2	2	5	5	7	1	5	6	5	5	1	1	1	2	2	3	2	2	2	1	3	3	5	4	5	5	4	5	2	1	2.33	4.67
124	1	1	1	2	2	2	2	1	2	5	1	5	4	5	5	5	4	2	2	1	1	1	4	2	3	4	1	5	2	3	5	5	5	5	5	2	0	3	5
125	1	2	1	1	2	2	2	2	2	4	4	6	5	3	5	6	4	2	2	2	2	3	3	2	4	2	2	5	2	4	4	5	5	5	5	2	1	3	5
126	2	2	1	1	2	2	2	1	2	5	5	6	6	5	5	5	5	1	1	2	1	2	3	3	4	4	1	5	2	3	4	5	4	5	4	2	1	3.33	4.67
127	2	1	1	2	2	2	1	2	2	6	7	5	6	5	5	5	4	2	2	1	1	2	3	3	3	1	1	3	5	4	5	5	5	4	4	1	1	3	4.67
128	2	2	1	1	2	2	1	2	2	5	5	6	1	4	4	5	5	2	1	1	1	1	3	4	4	4	1	3	1	4	5	5	4	4	4	2	0	3.67	4.33
129	1	2	1	1	2	2	2	2	2	5	5	4	6	5	5	4	4	2	2	1	1	1	2	2	1	2	1	5	5	4	5	4	4	5	3	2	0	1.67	4.33
130	2	3	1	2	2	2	2	2	2	6	4	1	5	5	5	5	3	3	3	1	3	1	2	1	4	2	1	3	3	2	4	3	4	5	5	2	1	2.33	4
131	2	3	1	2	2	2	1	2	2	6	5	6	5	6	5	4	4	3	2	3	1	2	2	2	1	2	1	4	2	3	3	5	2	5	5	2	1	1.67	4
132	1	1	1	2	1	2	2	2	2	6	5	5	5	3	5	5	5	3	1	2	3	2	2	3	3	2	2	2	4	3	5	4	5	5	5	1	1	2.67	4.67
133	1	2	1	2	2	1	2	1	2	5	4	6	5	4	6	5	1	2	2	2	1	1	3	4	4	5	1	3	3	4	3	5	3	4	4	2	1	3.67	4
134	1	3	1	2	2	2	2	2	2	5	5	6	4	5	3	5	1	3	1	1	1	1	2	2	2	2	1	5	3	3	5	4	5	5	5	2	0	2	4.67
135	2	2	1	1	2	2	2	1	1	7	1	1	1	4	5	6	6	2	2	1	3	1	2	3	3	1	3	5	1	4	5	5	5	4	2	1	1	2.67	4.67
136	1	4	1	1	2	1	2	2	2	6	1	6	4	5	4	6	1	2	2	1	3	1	2	2	2	3	1	4	2	3	5	4	5	4	3	2	1	2	4.33
137	2	3	2	1	2	1	2	2	2	1	4	5	4	5	5	5	4	1	2	1	1	1	1	3	4	2	1	4	2	3	5	4	3	5	3	2	0	2.67	4
138	2	1	1	3	2	2	2	2	2	1	1	5	5	4	2	4	5	1	2	2	2	1	3	4	4	2	3	5	1	4	4	5	4	3	5	2	1	3.67	4
139	1	1	1	2	2	2	1	1	1	5	3	5	5	5	4	4	4	2	2	2	1	1	4	2	3	3	3	4	2	3	4	4	5	3	3	2	1	3	4
140	2	3	2	1	2	2	1	2	1	6	5	6	5	5	5	5	5	2	1	1	1	1	3	2	3	2	1	4	1	5	4	4	4	4	5	2	0	2.67	4
141	2	1	1	1	2	2	2	1	1	5	6	1	1	5	3	5	1	2	2	1	1	1	2	5	4	4	2	5	2	4	5	4	4	4	4	1	0	3.67	4
142	1	2	1	3	2	1	2	2	2	5	5	5	6	6	5	5	4	2	2	1	3	3	1	4	2	2	1	3	1	3	5	5	4	5	5	1	1	2.33	4.67
143	2	4	2	1	2	2	2	1	2	1	5	5	6	5	6	2	4	2	2	2	2	1	2	3	3	1	1	5	1	1	5	4	4	3	5	2	1	2.67	3.67
144	1	2	2	2	2	2	2	2	1	6	5	6	5	5	4	5	5	2	2	2	1	2	3	3	3	3	2	4	2	3	5	5	5	3	5	2	1	3	4.33
145	1	2	1	2	2	2	2	2	2	6	6	5	7	5	5	2	1	2	1	2	1	3	2	2	2	3	1	4	5	3	5	5	4	4	5	2	1	2	4.33
146	1	3	2	2	2	2	1	2	2	5	5	2	5	5	5	6	5	3	3	3	1	3	3	3	1	2	1	4	1	4	4	5	4	2	5	2	1	2.33	3.67
147	2	2	1	1	2	2	2	2	2	6	2	5	6	6	5	5	1	3	1	1	2	2	2	4	1	3	4	5	3	2	3	5	4	3	5	1	1	2.33	4
148	2	2	1	2	2	2	2	2	2	7	5	5	2	5	4	5	3	2	3	2	3	3	4	3	1	2	4	4	2	2	4	5	4	5	5	2	1	2.67	4.67
149	1	4	1	3	2	2	2	2	2	5	3	6	4	5	4	3	1	2	3	1	1	1	2	2	4	2	1	4	5	2	5	4	2	4	4	1	0	2.67	3.33
150	1	2	2	2	1	2	2	2	2	5	5	5	4	6	4	5	1	2	2	1	1	1	2	2	3	4	2	5	1	2	4	5	4	5	4	1	0	2.33	4.67
151	2	4	1	2	2	2	2	2	2	5	5	4	4	4	3	5	5	3	2	1	1	1	3	2	3	1	2	4	5	3	5	4	4	5	4	2	0	2.67	4.33
152	1	4	1	3	2	1	2	2	2	6	6	6	4	5	4	6	3	2	2	2	1	3	2	2	2	2	3	4	3	4	5	5	5	5	5	2	1	2	5
153	1	1	1	2	2	1	2	2	2	5	5	1	5	4	5	6	6	2	2	1	3	1	1	1	2	4	1	4	1	4	5	4	4	3	4	2	1	1.33	3.67
154	2	1	1	1	2	1	2	2	2	6	5	7	5	5	6	5	7	1	2	1	1	1	3	2	2	5	1	5	5	4	5	5	4	3	5	2	0	2.33	4
155	2	1	1	2	2	2	2	1	2	6	7	5	5	5	5	6	5	2	2	1	2	1	3	1	4	2	1	1	3	4	3	5	4	5	5	1	1	2.67	4.67
156	1	1	1	2	1	2	2	2	2	5	4	6	4	7	5	7	1	2	2	1	2	1	3	2	3	2	1	2	2	3	4	4	4	5	4	1	1	2.67	4.33
157	2	1	1	1	2	2	2	1	1	6	5	5	6	6	4	6	4	3	2	1	1	1	2	3	4	3	1	4	4	4	5	5	5	5	4	2	0	3	5
158	2	3	1	2	2	2	2	2	2	5	5	1	5	5	4	6	5	2	2	3	3	1	2	1	3	4	2	4	5	2	4	5	4	5	5	1	1	2	4.67
159	1	1	1	3	2	2	1	2	1	4	5	6	5	5	4	5	4	2	2	1	1	1	2	1	3	4	2	5	3	3	4	4	1	5	4	2	0	2	3.33
160	2	2	1	3	2	1	2	2	2	6	5	6	5	5	4	5	1	3	2	2	2	4	1	2	3	1	1	5	2	3	5	5	2	5	5	1	1	2	4
161	1	4	1	1	2	2	2	2	2	6	6	6	4	6	5	3	4	3	2	1	1	1	4	2	4	2	1	5	4	2	4	5	5	5	4	2	0	3.33	5
162	2	1	1	1	2	2	2	2	2	5	6	3	4	5	5	4	5	2	1	2	1	2	3	3	4	2	1	5	4	4	5	5	4	4	5	1	1	3.33	4.33
163	2	4	2	4	2	2	2	2	1	6	5	6	6	5	5	7	5	2	3	2	2	1	2	1	1	3	3	5	5	3	5	5	5	5	4	1	1	1.33	5
164	2	2	1	2	2	2	2	2	2	6	5	6	4	4	5	5	1	2	2	2	3	1	3	3	3	3	4	3	4	4	3	4	3	5	5	2	1	3	4
165	1	1	1	1	2	2	2	1	2	5	6	5	5	5	5	5	5	3	2	1	1	1	2	4	3	3	5	5	2	3	4	4	5	3	5	2	0	3	4
166	2	4	1	3	2	2	2	2	1	7	6	6	6	5	5	6	1	1	2	1	1	3	4	3	3	5	3	4	5	2	4	5	5	5	4	1	1	3.33	5
167	1	3	1	2	1	1	1	1	2	4	6	6	5	5	4	6	1	3	2	2	2	1	1	3	2	1	1	4	1	4	5	5	4	5	4	2	1	2	4.67
168	1	4	1	2	2	1	2	2	2	5	1	5	1	2	6	7	5	2	1	1	1	1	1	4	4	2	1	5	2	2	4	4	1	5	4	2	0	3	3.33
169	1	4	1	2	2	2	2	2	2	4	5	1	4	6	6	5	2	2	2	2	1	2	2	3	4	2	2	4	3	3	5	4	4	5	5	2	1	3	4.33
170	2	4	1	1	1	2	1	2	1	6	1	5	1	1	4	3	2	1	1	2	3	3	3	1	2	2	4	5	3	2	4	5	4	4	5	2	1	2	4.33
171	2	2	1	1	1	2	2	2	2	6	5	1	5	5	5	5	1	2	3	1	1	1	3	2	4	1	1	4	1	4	4	4	4	5	4	1	0	3	4.33
172	1	1	1	1	2	2	2	2	2	4	1	5	5	6	5	4	5	2	3	1	1	1	1	4	1	1	1	4	4	4	4	4	4	5	4	2	0	2	4.33
173	2	4	1	2	2	1	2	1	2	5	5	5	4	5	6	2	5	2	2	3	1	2	2	2	1	3	2	3	2	3	4	4	3	5	5	2	1	1.67	4
174	1	4	1	1	2	1	2	2	1	5	5	1	6	4	6	5	5	2	1	2	3	1	2	1	2	4	1	5	2	5	4	4	4	4	5	2	1	1.67	4
175	2	4	1	1	1	2	2	2	2	1	3	5	5	5	4	6	5	3	2	1	1	1	2	3	1	2	1	5	4	4	5	5	4	4	5	2	0	2	4.33
176	1	2	1	1	2	2	2	2	1	6	5	1	4	5	5	5	1	2	1	1	1	2	4	3	4	2	2	4	2	4	5	5	4	5	4	2	1	3.67	4.67
177	2	2	1	2	2	1	2	2	2	6	5	6	5	5	5	5	4	2	2	1	3	1	1	1	1	2	1	4	1	4	4	4	3	3	5	2	1	1	3.33
178	2	4	1	3	2	2	2	2	1	5	5	6	5	6	5	5	4	1	1	1	1	1	2	3	2	3	1	1	2	2	3	4	5	4	5	2	0	2.33	4.33
179	2	2	1	1	2	1	2	1	2	7	4	1	2	3	4	4	1	2	1	1	1	1	3	2	1	3	2	3	5	4	5	4	4	5	5	2	0	2	4.33
180	1	4	2	1	2	2	2	2	2	5	5	6	4	5	6	2	4	1	3	1	1	1	2	3	2	3	2	5	1	2	5	5	5	5	5	1	0	2.33	5
181	1	4	1	2	2	2	2	2	2	7	6	5	6	5	5	5	6	2	2	1	1	1	3	2	1	2	5	5	2	2	4	4	4	4	5	2	0	2	4
182	1	2	1	1	2	2	2	1	1	6	1	5	5	6	5	5	1	3	2	2	2	3	3	2	3	1	1	4	3	5	5	5	3	4	5	1	1	2.67	4
183	2	4	2	1	2	2	2	2	2	6	1	1	5	4	6	5	3	2	2	1	3	2	2	4	2	1	1	5	3	4	4	5	4	4	4	2	1	2.67	4.33
184	2	4	2	1	1	2	2	1	2	4	5	5	5	5	5	3	1	1	2	4	3	1	4	2	4	3	2	5	1	3	5	3	4	5	5	2	1	3.33	4
185	1	1	1	1	2	1	2	1	2	6	6	6	1	5	5	6	2	2	2	1	1	2	3	3	4	4	2	4	3	3	4	3	5	4	4	2	1	3.33	4
186	2	4	1	1	1	1	1	1	2	5	5	6	4	5	5	5	6	2	2	1	1	2	2	2	1	4	1	5	2	3	3	3	5	1	4	2	1	1.67	3
187	2	2	2	1	2	2	2	2	2	4	5	1	5	4	4	5	4	2	2	1	1	1	2	2	4	2	2	5	5	1	5	5	4	5	4	1	0	2.67	4.67
188	2	4	1	1	2	2	1	2	2	1	5	1	4	6	5	5	4	3	2	1	1	1	2	3	1	3	1	4	2	2	4	5	5	5	5	1	0	2	5
189	2	2	1	3	2	2	2	2	2	5	5	5	1	4	4	6	5	3	2	1	1	2	3	1	2	4	1	4	2	1	5	2	4	5	4	2	1	2	3.67
190	1	4	1	1	2	2	2	2	2	5	1	5	6	4	5	5	1	2	2	1	1	1	3	2	1	2	1	1	2	3	4	5	5	3	4	1	0	2	4.33
191	1	2	1	2	2	2	2	2	2	6	5	4	7	4	4	5	4	2	2	1	3	2	3	2	2	2	1	5	2	3	5	4	5	4	4	2	1	2.33	4.33
192	2	1	1	2	2	2	2	2	2	6	6	5	5	6	4	7	4	2	1	1	1	3	5	3	3	4	1	5	4	1	5	5	4	5	3	2	1	3.67	4.67
193	2	4	1	1	2	2	2	2	2	1	5	6	6	5	4	5	5	1	2	3	3	2	3	4	4	2	2	5	2	4	3	5	4	4	4	2	1	3.67	4.33
194	2	1	1	2	2	1	2	1	1	6	6	6	4	5	1	5	7	2	1	1	1	1	3	5	2	4	2	3	2	2	5	5	4	5	5	2	0	3.33	4.67
195	1	2	1	1	2	2	2	2	2	4	6	5	6	4	5	5	5	2	2	1	1	1	2	2	3	5	3	4	4	4	5	5	5	4	5	2	0	2.33	4.67
196	1	4	1	3	2	1	2	1	2	6	4	6	4	5	5	5	4	2	2	1	1	1	3	2	2	3	1	3	3	5	5	5	4	4	4	2	0	2.33	4.33
197	2	4	1	1	2	2	2	2	2	6	6	5	6	5	5	4	5	2	1	1	1	1	1	2	3	4	1	1	2	4	5	5	5	5	5	2	0	2	5
198	2	2	1	1	2	2	1	2	1	5	1	5	7	6	4	5	1	1	1	1	1	1	3	4	2	3	1	4	2	4	5	5	5	5	5	2	0	3	5
199	2	3	1	1	2	1	2	1	2	6	5	4	5	6	3	6	1	2	1	3	2	2	2	2	2	3	1	5	2	5	3	5	4	5	4	2	1	2	4.67
200	2	2	2	5	2	2	2	1	2	5	4	5	7	1	2	6	1	2	2	1	3	1	1	4	2	2	2	5	1	3	4	4	3	4	5	1	1	2.33	3.67
201	2	2	1	2	2	2	2	2	2	5	1	7	5	5	4	5	4	2	2	1	1	1	1	2	2	1	2	5	1	4	5	4	5	3	5	1	0	1.67	4
202	1	2	1	2	2	2	2	2	1	6	5	5	4	3	6	5	4	3	1	1	1	2	2	5	3	2	2	3	3	4	5	5	4	5	4	2	1	3.33	4.67
203	1	3	1	1	2	2	2	1	2	5	5	5	5	5	4	4	5	1	2	1	3	1	3	4	4	3	1	4	5	3	2	5	5	5	4	2	1	3.67	5
204	2	4	1	2	1	1	2	2	2	5	5	5	5	4	5	7	6	2	2	2	2	1	2	3	1	1	1	4	2	3	5	5	4	4	5	2	1	2	4.33
205	2	4	1	1	2	2	2	1	2	5	5	1	1	4	4	7	4	2	2	2	2	2	3	2	3	1	2	5	2	5	5	5	4	3	5	2	1	2.67	4
206	1	4	1	3	2	2	2	2	2	6	1	6	5	5	4	5	4	3	3	1	1	1	2	1	3	1	1	5	1	4	4	5	1	3	3	2	0	2	3
207	1	1	1	1	2	1	1	2	2	5	4	5	7	5	5	6	1	2	2	2	2	1	3	2	4	3	2	4	2	2	4	5	5	5	5	2	1	3	5
208	2	2	1	1	2	2	2	1	2	4	5	5	4	5	5	5	1	2	2	2	1	1	2	2	2	5	5	4	1	3	5	5	3	5	4	2	1	2	4.33
209	1	1	1	1	1	1	2	1	2	6	5	5	5	5	4	5	4	2	1	1	2	2	1	1	3	5	1	2	5	4	4	5	5	5	5	2	1	1.67	5
210	1	2	1	1	1	1	2	1	2	6	6	5	6	5	3	3	4	2	1	1	2	3	3	2	4	2	2	4	4	3	5	4	4	4	4	2	1	3	4
211	2	2	1	2	2	2	2	2	2	1	5	1	6	3	5	5	5	3	1	1	1	1	2	2	3	4	2	4	5	4	5	4	5	5	4	2	0	2.33	4.67
212	2	4	1	1	2	1	2	1	1	5	6	5	6	5	4	5	1	2	1	1	1	2	1	3	2	3	1	3	5	4	4	5	4	3	5	2	1	2	4
213	2	2	1	2	2	2	2	2	1	4	5	4	5	4	4	5	1	3	2	1	2	1	2	3	2	2	2	4	3	4	4	4	3	5	5	2	1	2.33	4
214	1	1	2	1	2	2	2	1	2	5	5	6	7	5	6	5	4	3	2	1	1	1	1	1	2	3	1	5	3	3	4	5	5	5	4	2	0	1.33	5
215	2	1	1	2	2	2	2	2	2	5	5	6	5	5	5	6	2	3	2	1	2	2	3	5	3	1	1	4	2	4	4	3	3	4	5	2	1	3.67	3.33
216	1	4	1	1	2	1	2	2	2	6	5	6	4	5	5	4	1	2	1	1	1	1	2	2	3	4	2	3	3	4	5	3	4	4	5	2	0	2.33	3.67
